# Supplementary material for: Dog Owner Perceptions of Veterinary Handling Techniques
Source: Animals (Basel). 2022 May 27;12(11):1387. doi: 10.3390/ani12111387 (PMC9179842; doi:10.3390/ani12111387)
Supplement: Supplementary file 1 [file animals-12-01387-s001.zip]

Archive with 1 entries (1 files):
- animals-1684825-supplementary.pdf
